# Supplementary material for: Multiomic single nuclei profiling the mouse hippocampus reveals that ACSS2 confers neuronal resilience to tauopathy
Source: Alzheimers Dement. 2026 Feb 13;22(2):e70998. doi: 10.1002/alz.70998 (PMC12902802; doi:10.1002/alz.70998)
Supplement: Supplementary file 3 — Supporting Information [file ALZ-22-e70998-s002.xlsx]

## Sheet: Table 1
Supplementary Table 1: Curation and identification of cell clusters, based on initial unbiased clusters, manual markers used, and strongest match via MapMyCells (Allen Brain Atlas)
ID	Initial_clusters	Manual_markers	AllenBrainAtlasID
1_Excitatory Neurons 1	3,5,6,15,23,27	Low Gad1, high Slc17a7	006 L4/5 IT CTX Glut, 030 L6 CT CTX Glut, 006 L2/3 IT CTX Glut
2_Excitatory Neurons 2	8	Low Gad1, high Slc17a7	019 L2/3 IT PPP Glut, 006 L4/5 IT CTX Glut
3_Excitatory Neurons 3	12	Low Gad1, high Slc17a7	187 SCsg Pde5a Glut, 213 SCsg Gabrr2 Gaba,
4_Excitatory Neurons 4	2, 26, 35	Low Gad1, high Slc17a7	030 L6 CT CTX Glut, 029 L6b CTX Glut, 030 L6 CT CTX Glut
5_Excitatory Neurons 5	20	Low Gad1, high Slc17a67	022 L5 ET CTX Glut
6_Excitatory Neurons 6	30	Low Gad1, high Slc17a7	001 CLA-EPd-CTX Car3 Glut
7_Excitatory Neurons 7	16	Low Gad1, high Slc17a7	032 L5 NP Ctx Glut
8_Excitatory Neurons 8	25	Low Gad1, high Slc17a7	006 L4/5 IT CTX Glut
9_Pvalb Inhibitory Neurons	7	High Pvalb	052 Pvalb Gaba
10_Sst Inhibitory Neurons	9	High Sst	053 Sst Gaba
11_Lamp5 Inhibitory Neurons	28,29	High Npy, High Lamp5	049 Lamp5 Gaba
12_Vip Inhibitory Neurons	13	High Vip	046 Vip Gaba
13_CA1 Pyramidal Neurons	0, 24, 32, 34	Low Gad1, high Slc17a7	016 CA1-ProS Glu
14_CA3 Pyramidal Neurons	10, 22, 33	Low Gad1, high Slc17a7	017 CA3 Glut, 025 CA2-FC-IG Glut
15_Subiculum Pyramidal Neurons	17	Low Gad1, high Slc17a7	23 SUB-ProS Glut
16_Granule Cells	1	High Maml3, Low Gad1, high Slc17a6/7	037 DG Glut
17_Microglia	31	High C1qc, Gpr34, Trem2	037 DG Glut
18_Oligodendrocytes	11	High Plp1, medium Apoe	327 Oligo NN, 037 DG Glut
19_OPCs	21	High Olig1, Pdgfra, and Apoe	326 OPC NN
20_Astrocytes	18	High Apoe and Gja1	319 Astro-TE NN, 318 Astro-NT NN
21_Cajal-Retzius Cells	36	High Reln, High Slc17a7, low Gad1	030 L6 CT CTX Glut
22_Medium Spiny Neurons	4	High Foxp1	061 STR D1 Gaba, 062 STR D2 Gaba
23_Prdm12 inhibitory Neurons	19	High Prdm12	071 LSX Prdm12 Zeb2 Gaba
24_Thalamic Neurons	14	High Prkcd	151 TH Prkcd Grin2c Glut
